# Supplementary material for: Exploring Doping Awareness: Medical Experts’ Perspectives and Their Commitment to Doping Prevention
Source: Pharmacy (Basel). 2025 Apr 24;13(3):59. doi: 10.3390/pharmacy13030059 (PMC12101216; doi:10.3390/pharmacy13030059)
Supplement: Supplementary file 1 [file pharmacy-13-00059-s001.zip]

Archive with 3 entries (2 files):
- Supplementary files/
- Supplementary files/Supplementary file 1.pdf
- Supplementary files/Supplementary file 2.pdf
